# Supplementary material for: Assessing the Quality of ChatGPT’s Dietary Advice for College Students from Dietitians’ Perspectives
Source: Nutrients. 2024 Jun 19;16(12):1939. doi: 10.3390/nu16121939 (PMC11206595; doi:10.3390/nu16121939)
Supplement: Supplementary file 1 [file nutrients-16-01939-s001.zip]

Archive with 1 entries (1 files):
- nutrients-3052113-supplementary.pdf
